# Supplementary material for: Onboard and External Magnetic Bias Estimation for UAS through CDGNSS/Visual Cooperative Navigation
Source: Sensors (Basel). 2021 May 21;21(11):3582. doi: 10.3390/s21113582 (PMC8196794; doi:10.3390/s21113582)
Supplement: Supplementary file 1 [file sensors-21-03582-s001.zip]

Archive with 1 entries (1 files):
- sensors-1204691-supplementary.mp4
